# Supplementary material for: A systems-based method to repurpose marketed therapeutics for antiviral use: a SARS-CoV-2 case study
Source: Life Sci Alliance. 2021 Feb 16;4(5):e202000904. doi: 10.26508/lsa.202000904 (PMC7893815; doi:10.26508/lsa.202000904)
Supplement: Supplementary file 2 [file LSA-2020-00904_TableS2.xlsx]

## Sheet: HIV matched Drug-Virus 
Drug Name	DrugBank ID	HIV Protein	Network Score	Network Mean Score
Etravirine	DB06414	Gag	0.00380569	0.00367125
Myristic acid	DB08231	Gag	0.0419719	0.139921
Capravirine	DB08502	Gag	0.000314037	0.000488355
Zidovudine	DB00495	Gag-Pol	0.00529367	0.0334936
Lamivudine	DB00709	Gag-Pol	0.0113228	0.032396
Myristic acid	DB08231	Gag-Pol	0.0105739	0.139921
Bictegravir	DB11799	Gag-Pol	0.00523675	0.0113527
Fostamatinib	DB12010	gp160	1.22705	1.83639
Artenimol	DB11638	gp160	0.53955	0.61869
Miconazole	DB01110	gp160	0.279405	0.0817527
Phenethyl Isothiocyanate	DB12695	gp160	0.255788	0.322275
Insulin pork	DB00071	gp160	0.169624	0.082637
Brigatinib	DB12267	gp160	0.122357	0.117075
Halothane	DB01159	gp160	0.0811516	0.0687881
Adenosine-5'-[Beta, Gamma-Methylene]Triphosphate	DB03909	gp160	0.0794297	0.0255048
Mecasermin	DB01277	gp160	0.0544545	0.0370625
Mecasermin rinfabate	DB14751	gp160	0.0544545	0.0319317
Insulin human	DB00030	gp160	0.0467597	0.0400044
Hydrochlorothiazide	DB00999	gp160	0.0436869	0.0157263
[4-({5-(AMINOCARBONYL)-4-[(3-METHYLPHENYL)AMINO]PYRIMIDIN-2-YL}AMINO)PHENYL]ACETIC ACID	DB08513	gp160	0.0403194	0.0403113
Insulin lispro	DB00046	gp160	0.037172	0.0227316
Insulin glargine	DB00047	gp160	0.037172	0.0233265
Insulin aspart	DB01306	gp160	0.037172	0.0224529
Insulin detemir	DB01307	gp160	0.037172	0.024401
Insulin glulisine	DB01309	gp160	0.037172	0.0234631
NN344	DB05115	gp160	0.037172	0.0113378
AT1391	DB05120	gp160	0.037172	0.0113378
Chromic chloride	DB09129	gp160	0.037172	0.0114666
Insulin degludec	DB09564	gp160	0.037172	0.0242743
Bendroflumethiazide	DB00436	gp160	0.0203363	0.01616
Diazoxide	DB01119	gp160	0.0203363	0.0245165
Hydroflumethiazide	DB00774	gp160	0.0184428	0.0182029

## Sheet: HBV matched Drug-Virus
Drug Name	DrugBank ID	HBV Protein	Network Score	Network Mean Score
Fostamatinib	DB12010	HBx	5.14229	0.7048
Fostamatinib	DB12010	X protein	2.40891	0.7048
Fostamatinib	DB12010	mean_score	0.7048	0.7048
Fostamatinib	DB12010	core protein	0.449311	0.7048
Fostamatinib	DB12010	x antigen	0.356387	0.7048
Fostamatinib	DB12010	HBX	0.355481	0.7048
Copper	DB09130	HBx	2.00036	0.315503
Copper	DB09130	X protein	0.791837	0.315503
Copper	DB09130	core protein	0.362283	0.315503
Copper	DB09130	X gene	0.342708	0.315503
Copper	DB09130	mean_score	0.315503	0.315503
Zinc	DB01593	HBx	1.69468	0.240451
Zinc	DB01593	X protein	0.642325	0.240451
Zinc acetate	DB14487	HBx	1.69468	0.240451
Zinc acetate	DB14487	X protein	0.642325	0.240451
Zinc chloride	DB14533	HBx	1.69468	0.240451
Zinc chloride	DB14533	X protein	0.642325	0.240451
Artenimol	DB11638	HBx	1.17733	0.191347
Artenimol	DB11638	X protein	0.506236	0.191347
Artenimol	DB11638	core protein	0.323591	0.191347
Dasatinib	DB01254	HBx	0.706318	0.0925403
Phenethyl Isothiocyanate	DB12695	HBx	0.706307	0.112119
Phenethyl Isothiocyanate	DB12695	X protein	0.34929	0.112119
Arsenic trioxide	DB01169	HBx	0.676618	0.0853492
Phosphoaminophosphonic Acid-Adenylate Ester	DB04395	HBx	0.663409	0.0898866
Acetylsalicylic acid	DB00945	HBx	0.645855	0.0865829
Resveratrol	DB02709	HBx	0.592387	0.0866755
NADH	DB00157	HBx	0.56517	0.101399
NADH	DB00157	X protein	0.353554	0.101399
Quercetin	DB04216	HBx	0.541329	0.0898125
Quercetin	DB04216	X protein	0.348368	0.0898125
ATP	DB00171	HBx	0.534266	0.0825204
Regorafenib	DB08896	HBx	0.519788	0.0769885
Ponatinib	DB08901	HBx	0.496577	0.0705862
Foreskin keratinocyte (neonatal)	DB10772	HBx	0.432236	0.0553908
Alvocidib	DB03496	HBx	0.407843	0.0569767
Calcium Citrate	DB11093	HBx	0.400024	0.0535836
Calcium Phosphate	DB11348	HBx	0.400024	0.0575831
Calcium phosphate dihydrate	DB14481	HBx	0.400024	0.0575831
Bosutinib	DB06616	HBx	0.344744	0.0444574
Erdafitinib	DB12147	HBx	0.334691	0.0471886
Seliciclib	DB06195	HBx	0.330516	0.0472121
Polaprezinc	DB09221	HBx	0.324853	0.0531472
Foreskin fibroblast (neonatal)	DB10770	HBx	0.318403	0.044461
Genistein	DB01645	HBx	0.310227	0.0495338
(3AR,6R,6AS)-6-((S)-((S)-CYCLOHEX-2-ENYL)(HYDROXY)METHYL)-6A-METHYL-4-OXO-HEXAHYDRO-2H-FURO[3,2-C]PYRROLE-6-CARBALDEHYDE	DB08515	HBX	0.307965	0.0380217
Marimastat	DB00786	HBx	0.301767	0.0265727
Staurosporine	DB02010	HBx	0.301322	0.0443722
Guanosine-5'-Diphosphate	DB04315	HBx	0.299601	0.0452497
Tamoxifen	DB00675	HBx	0.298294	0.0480137

## Sheet: HCV matched Drug-Virus
Drug Name	DrugBank ID	HCV Protein	Network Score	Network Mean Score
Fostamatinib	DB12010	NS5A	7.10541	1.95053
Fostamatinib	DB12010	NS3	6.22062	1.95053
Fostamatinib	DB12010	CORE	5.61637	1.95053
Fostamatinib	DB12010	mean_score	1.95053	1.95053
Fostamatinib	DB12010	NS5B	0.963856	1.95053
Fostamatinib	DB12010	E2	0.556744	1.95053
Copper	DB09130	NS3	2.49794	0.86084
Copper	DB09130	CORE	2.07492	0.86084
Copper	DB09130	NS5A	1.93925	0.86084
Copper	DB09130	mean_score	0.86084	0.86084
Copper	DB09130	E2	0.622536	0.86084
Copper	DB09130	NS5B	0.599212	0.86084
Zinc	DB01593	NS3	1.9357	0.58876
Zinc	DB01593	CORE	1.46642	0.58876
Zinc	DB01593	NS5A	1.31937	0.58876
Zinc	DB01593	mean_score	0.58876	0.58876
Zinc acetate	DB14487	NS3	1.9357	0.58876
Zinc acetate	DB14487	CORE	1.46642	0.58876
Zinc acetate	DB14487	NS5A	1.31937	0.58876
Zinc acetate	DB14487	mean_score	0.58876	0.58876
Zinc chloride	DB14533	NS3	1.9357	0.58876
Zinc chloride	DB14533	CORE	1.46642	0.58876
Zinc chloride	DB14533	NS5A	1.31937	0.58876
Zinc chloride	DB14533	mean_score	0.58876	0.58876
Artenimol	DB11638	NS3	1.64669	0.485917
Artenimol	DB11638	NS5A	1.42854	0.485917
Artenimol	DB11638	CORE	1.04179	0.485917
Phenethyl Isothiocyanate	DB12695	NS3	1.26172	0.310369
Phenethyl Isothiocyanate	DB12695	CORE	0.764336	0.310369
Phenethyl Isothiocyanate	DB12695	NS5A	0.721336	0.310369
NADH	DB00157	NS3	1.03031	0.335532
NADH	DB00157	NS5A	0.931833	0.335532
NADH	DB00157	CORE	0.627728	0.335532
Calcium Citrate	DB11093	NS3	0.833074	0.163188
Calcium Phosphate	DB11348	NS3	0.833074	0.165666
Calcium phosphate dihydrate	DB14481	NS3	0.833074	0.165666
Guanosine-5'-Diphosphate	DB04315	NS3	0.818725	0.178355
Dasatinib	DB01254	NS5A	0.789424	0.216918
Dasatinib	DB01254	NS3	0.741954	0.216918
Dasatinib	DB01254	CORE	0.658081	0.216918
Resveratrol	DB02709	NS3	0.760365	0.214107
Resveratrol	DB02709	NS5A	0.569781	0.214107
Quercetin	DB04216	NS3	0.747612	0.208649
Quercetin	DB04216	NS5A	0.595488	0.208649
ATP	DB00171	NS5A	0.675671	0.206928
ATP	DB00171	CORE	0.556536	0.206928
(3AR,6R,6AS)-6-((S)-((S)-CYCLOHEX-2-ENYL)(HYDROXY)METHYL)-6A-METHYL-4-OXO-HEXAHYDRO-2H-FURO[3,2-C]PYRROLE-6-CARBALDEHYDE	DB08515	NS3	0.671751	0.146238
Marimastat	DB00786	NS3	0.632054	0.0825364
Phosphoaminophosphonic Acid-Adenylate Ester	DB04395	NS3	0.628245	0.172927
Arsenic trioxide	DB01169	NS3	0.619674	0.161828

## Sheet: HPV matched Drug-Virus
Drug Name	DrugBank ID	HPV Protein	Network Score	Network Mean Score
Fostamatinib	DB12010	E7	28.8688	8.20941
Fostamatinib	DB12010	E6	23.1622	8.20941
Fostamatinib	DB12010	E5	14.531	8.20941
Fostamatinib	DB12010	E2	13.2822	8.20941
Fostamatinib	DB12010	mean_score	8.20941	8.20941
Fostamatinib	DB12010	L2	7.39904	8.20941
Fostamatinib	DB12010	E5B	4.41859	8.20941
Fostamatinib	DB12010	E5A	3.10273	8.20941
Copper	DB09130	E7	12.1705	3.92314
Copper	DB09130	E6	10.6233	3.92314
Copper	DB09130	E2	8.77886	3.92314
Copper	DB09130	E5	5.76385	3.92314
Copper	DB09130	mean_score	3.92314	3.92314
Copper	DB09130	E5B	3.40067	3.92314
Copper	DB09130	E5A	2.92294	3.92314
Artenimol	DB11638	E7	9.52618	3.14405
Artenimol	DB11638	E2	9.32606	3.14405
Artenimol	DB11638	E6	8.87196	3.14405
Artenimol	DB11638	E5	3.6766	3.14405
Artenimol	DB11638	mean_score	3.14405	3.14405
Zinc	DB01593	E7	8.61638	2.50653
Zinc	DB01593	E6	7.0337	2.50653
Zinc	DB01593	E2	5.28963	2.50653
Zinc	DB01593	E5	3.27852	2.50653
Zinc acetate	DB14487	E7	8.61638	2.50653
Zinc acetate	DB14487	E6	7.0337	2.50653
Zinc acetate	DB14487	E2	5.28963	2.50653
Zinc acetate	DB14487	E5	3.27852	2.50653
Zinc chloride	DB14533	E7	8.61638	2.50653
Zinc chloride	DB14533	E6	7.0337	2.50653
Zinc chloride	DB14533	E2	5.28963	2.50653
Zinc chloride	DB14533	E5	3.27852	2.50653
NADH	DB00157	E6	7.21927	2.3805
NADH	DB00157	E7	5.49412	2.3805
NADH	DB00157	E5	4.85011	2.3805
NADH	DB00157	E5A	3.66172	2.3805
NADH	DB00157	E2	3.22995	2.3805
NADH	DB00157	E5B	2.73216	2.3805
Phenethyl Isothiocyanate	DB12695	E7	5.42311	1.59807
Phenethyl Isothiocyanate	DB12695	E6	4.87984	1.59807
Phenethyl Isothiocyanate	DB12695	E2	3.42404	1.59807
(3AR,6R,6AS)-6-((S)-((S)-CYCLOHEX-2-ENYL)(HYDROXY)METHYL)-6A-METHYL-4-OXO-HEXAHYDRO-2H-FURO[3,2-C]PYRROLE-6-CARBALDEHYDE	DB08515	E6	4.19392	0.714129
Quercetin	DB04216	E7	3.26701	1.02206
Dasatinib	DB01254	E7	3.11847	0.984222
Phosphoaminophosphonic Acid-Adenylate Ester	DB04395	E7	3.09408	0.88455
ATP	DB00171	E7	3.07777	0.924468
Guanosine-5'-Diphosphate	DB04315	E7	2.96685	0.970142
Resveratrol	DB02709	E7	2.92369	0.907588
Alpha-Hydroxy-Beta-Phenyl-Propionic Acid	DB02494	E2	2.81147	0.620891
Anisomycin	DB07374	E2	2.81147	0.620891
