# Supplementary material for: A systems-based method to repurpose marketed therapeutics for antiviral use: a SARS-CoV-2 case study
Source: Life Sci Alliance. 2021 Feb 16;4(5):e202000904. doi: 10.26508/lsa.202000904 (PMC7893815; doi:10.26508/lsa.202000904)
Supplement: Supplementary file 3 [file LSA-2020-00904_TableS3.xlsx]

## Sheet: SARS-CoV-2 interactions
SARS-CoV-2 protein	Human gene	Human Uniprot ID
SARS-CoV2 E	AP3B1	O00203
SARS-CoV2 E	BRD4	O60885
SARS-CoV2 E	BRD2	P25440
SARS-CoV2 E	CWC27	Q6UX04
SARS-CoV2 E	ZC3H18	Q86VM9
SARS-CoV2 E	SLC44A2	Q8IWA5
SARS-CoV2 M	PMPCB	O75439
SARS-CoV2 M	YIF1A	O95070
SARS-CoV2 M	ATP1B1	P05026
SARS-CoV2 M	ACADM	P11310
SARS-CoV2 M	ETFA	P13804
SARS-CoV2 M	STOM	P27105
SARS-CoV2 M	GGCX	P38435
SARS-CoV2 M	ATP6V1A	P38606
SARS-CoV2 M	PSMD8	P48556
SARS-CoV2 M	REEP5	Q00765
SARS-CoV2 M	PMPCA	Q10713
SARS-CoV2 M	ANO6	Q4KMQ2
SARS-CoV2 M	PITRM1	Q5JRX3
SARS-CoV2 M	SLC30A9	Q6PML9
SARS-CoV2 M	FASTKD5	Q7L8L6
SARS-CoV2 M	SLC30A7	Q8NEW0
SARS-CoV2 M	TUBGCP3	Q96CW5
SARS-CoV2 M	COQ8B	Q96D53
SARS-CoV2 M	SAAL1	Q96ER3
SARS-CoV2 M	REEP6	Q96HR9
SARS-CoV2 M	INTS4	Q96HW7
SARS-CoV2 M	SLC25A21	Q9BQT8
SARS-CoV2 M	TUBGCP2	Q9BSJ2
SARS-CoV2 M	TARS2	Q9BW92
SARS-CoV2 M	RTN4	Q9NQC3
SARS-CoV2 M	FAM8A1	Q9UBU6
SARS-CoV2 M	AASS	Q9UDR5
SARS-CoV2 M	AKAP8L	Q9ULX6
SARS-CoV2 M	AAR2	Q9Y312
SARS-CoV2 M	BZW2	Q9Y6E2
SARS-CoV2 N	RRP9	O43818
SARS-CoV2 N	PABPC1	P11940
SARS-CoV2 N	CSNK2A2	P19784
SARS-CoV2 N	CSNK2B	P67870
SARS-CoV2 N	G3BP1	Q13283
SARS-CoV2 N	PABPC4	Q13310
SARS-CoV2 N	LARP1	Q6PKG0
SARS-CoV2 N	FAM98A	Q8NCA5
SARS-CoV2 N	SNIP1	Q8TAD8
SARS-CoV2 N	UPF1	Q92900
SARS-CoV2 N	MOV10	Q9HCE1
SARS-CoV2 N	G3BP2	Q9UN86
SARS-CoV2 N	DDX21	Q9NR30
SARS-CoV2 N	RBM28	Q9NW13
SARS-CoV2 N	RPL36	Q9Y3U8
SARS-CoV2 Spike	GOLGA7	Q7Z5G4
SARS-CoV2 Spike	ZDHHC5	Q9C0B5
SARS-CoV2 nsp1	POLA1	P09884
SARS-CoV2 nsp1	PRIM1	P49642
SARS-CoV2 nsp1	PRIM2	P49643
SARS-CoV2 nsp1	POLA2	Q14181
SARS-CoV2 nsp1	COLGALT1	Q8NBJ5
SARS-CoV2 nsp1	PKP2	Q99959
SARS-CoV2 nsp10	AP2A2	O94973
SARS-CoV2 nsp10	GFER	P55789
SARS-CoV2 nsp10	ERGIC1	Q969X5
SARS-CoV2 nsp10	AP2M1	Q96CW1
SARS-CoV2 nsp10	GRPEL1	Q9HAV7
SARS-CoV2 nsp11	TBCA	O75347
SARS-CoV2 nsp12	SBNO1	A3KN83
SARS-CoV2 nsp12	BCKDK	O14874
SARS-CoV2 nsp12	AKAP8	O43823
SARS-CoV2 nsp12	MYCBP2	O75592
SARS-CoV2 nsp12	SLU7	O95391
SARS-CoV2 nsp12	RIPK1	Q13546
SARS-CoV2 nsp12	UBAP2L	Q14157
SARS-CoV2 nsp12	TYSND1	Q2T9J0
SARS-CoV2 nsp12	PDZD11	Q5EBL8
SARS-CoV2 nsp12	PRRC2B	Q5JSZ5
SARS-CoV2 nsp12	UBAP2	Q5T6F2
SARS-CoV2 nsp12	ZNF318	Q5VUA4
SARS-CoV2 nsp12	CRTC3	Q6UUV7
SARS-CoV2 nsp12	USP54	Q70EL1
SARS-CoV2 nsp12	ZC3H7A	Q8IWR0
SARS-CoV2 nsp12	LARP4B	Q92615
SARS-CoV2 nsp12	RBM41	Q96IZ5
SARS-CoV2 nsp12	TCF12	Q99081
SARS-CoV2 nsp12	PPIL3	Q9H2H8
SARS-CoV2 nsp12	PLEKHA5	Q9HAU0
SARS-CoV2 nsp13	TBKBP1	A7MCY6
SARS-CoV2 nsp13	CIT	O14578
SARS-CoV2 nsp13	HSBP1	O75506
SARS-CoV2 nsp13	PCNT	O95613
SARS-CoV2 nsp13	CEP43	O95684
SARS-CoV2 nsp13	PRKAR2A	P13861
SARS-CoV2 nsp13	PRKACA	P17612
SARS-CoV2 nsp13	PRKAR2B	P31323
SARS-CoV2 nsp13	RDX	P35241
SARS-CoV2 nsp13	CENPF	P49454
SARS-CoV2 nsp13	TLE1	Q04724
SARS-CoV2 nsp13	TLE3	Q04726
SARS-CoV2 nsp13	TLE5	Q08117
SARS-CoV2 nsp13	GOLGA3	Q08378
SARS-CoV2 nsp13	GOLGA2	Q08379
SARS-CoV2 nsp13	GOLGB1	Q14789
SARS-CoV2 nsp13	GRIPAP1	Q4V328
SARS-CoV2 nsp13	CEP350	Q5VT06
SARS-CoV2 nsp13	PDE4DIP	Q5VU43
SARS-CoV2 nsp13	CEP135	Q66GS9
SARS-CoV2 nsp13	CEP68	Q76N32
SARS-CoV2 nsp13	CNTRL	Q7Z7A1
SARS-CoV2 nsp13	ERC1	Q8IUD2
SARS-CoV2 nsp13	GCC2	Q8IWJ2
SARS-CoV2 nsp13	CLIP4	Q8N3C7
SARS-CoV2 nsp13	NIN	Q8N4C6
SARS-CoV2 nsp13	CEP112	Q8N8E3
SARS-CoV2 nsp13	MIPOL1	Q8TD10
SARS-CoV2 nsp13	USP13	Q92995
SARS-CoV2 nsp13	GCC1	Q96CN9
SARS-CoV2 nsp13	JAKMIP1	Q96N16
SARS-CoV2 nsp13	CDK5RAP2	Q96SN8
SARS-CoV2 nsp13	AKAP9	Q99996
SARS-CoV2 nsp13	GORASP1	Q9BQQ3
SARS-CoV2 nsp13	FYCO1	Q9BQS8
SARS-CoV2 nsp13	C1orf50	Q9BV19
SARS-CoV2 nsp13	CEP250	Q9BV73
SARS-CoV2 nsp13	TBK1	Q9UHD2
SARS-CoV2 nsp13	HOOK1	Q9UJC3
SARS-CoV2 nsp13	NINL	Q9Y2I6
SARS-CoV2 nsp14	GLA	P06280
SARS-CoV2 nsp14	IMPDH2	P12268
SARS-CoV2 nsp14	SIRT5	Q9NXA8
SARS-CoV2 nsp15	NUTF2	P61970
SARS-CoV2 nsp15	ARF6	P62330
SARS-CoV2 nsp15	RNF41	Q9H4P4
SARS-CoV2 nsp2	SLC27A2	O14975
SARS-CoV2 nsp2	EIF4E2	O60573
SARS-CoV2 nsp2	POR	P16435
SARS-CoV2 nsp2	RAP1GDS1	P52306
SARS-CoV2 nsp2	WASHC4	Q2M389
SARS-CoV2 nsp2	FKBP15	Q5T1M5
SARS-CoV2 nsp2	GIGYF2	Q6Y7W6
SARS-CoV2 nsp4	IDE	P14735
SARS-CoV2 nsp4	TIMM10	P62072
SARS-CoV2 nsp4	ALG11	Q2TAA5
SARS-CoV2 nsp4	NUP210	Q8TEM1
SARS-CoV2 nsp4	TIMM29	Q9BSF4
SARS-CoV2 nsp4	DNAJC11	Q9NVH1
SARS-CoV2 nsp4	TIMM10B	Q9Y5J6
SARS-CoV2 nsp4	TIMM9	Q9Y5J7
SARS-CoV2 nsp5	HDAC2	Q92769
SARS-CoV2 nsp5_C145A	GPX1	P07203
SARS-CoV2 nsp5_C145A	TRMT1	Q9NXH9
SARS-CoV2 nsp6	ATP5MG	O75964
SARS-CoV2 nsp6	ATP6AP1	Q15904
SARS-CoV2 nsp6	SIGMAR1	Q99720
SARS-CoV2 nsp6	ATP13A3	Q9H7F0
SARS-CoV2 nsp7	AGPS	O00116
SARS-CoV2 nsp7	CYB5B	O43169
SARS-CoV2 nsp7	ACSL3	O95573
SARS-CoV2 nsp7	CYB5R3	P00387
SARS-CoV2 nsp7	RALA	P11233
SARS-CoV2 nsp7	COMT	P21964
SARS-CoV2 nsp7	RAB5C	P51148
SARS-CoV2 nsp7	RAB7A	P51149
SARS-CoV2 nsp7	RAB8A	P61006
SARS-CoV2 nsp7	RAB2A	P61019
SARS-CoV2 nsp7	RAB10	P61026
SARS-CoV2 nsp7	RAB14	P61106
SARS-CoV2 nsp7	RHOA	P61586
SARS-CoV2 nsp7	RAB1A	P62820
SARS-CoV2 nsp7	GNB1	P62873
SARS-CoV2 nsp7	GNG5	P63218
SARS-CoV2 nsp7	LMAN2	Q12907
SARS-CoV2 nsp7	MOGS	Q13724
SARS-CoV2 nsp7	TOR1AIP1	Q5JTV8
SARS-CoV2 nsp7	MTARC1	Q5VT66
SARS-CoV2 nsp7	QSOX2	Q6ZRP7
SARS-CoV2 nsp7	HS2ST1	Q7LGA3
SARS-CoV2 nsp7	NDUFAF2	Q8N183
SARS-CoV2 nsp7	SCCPDH	Q8NBX0
SARS-CoV2 nsp7	SCARB1	Q8WTV0
SARS-CoV2 nsp7	NAT14	Q8WUY8
SARS-CoV2 nsp7	DCAKD	Q8WVC6
SARS-CoV2 nsp7	FAM162A	Q96A26
SARS-CoV2 nsp7	DNAJC19	Q96DA6
SARS-CoV2 nsp7	SELENOS	Q9BQE4
SARS-CoV2 nsp7	PTGES2	Q9H7Z7
SARS-CoV2 nsp7	RAB18	Q9NP72
SARS-CoV2 nsp8	MPHOSPH10	O00566
SARS-CoV2 nsp8	SRP72	O76094
SARS-CoV2 nsp8	ATE1	O95260
SARS-CoV2 nsp8	NSD2	O96028
SARS-CoV2 nsp8	SRP19	P09132
SARS-CoV2 nsp8	SRP54	P61011
SARS-CoV2 nsp8	MRPS25	P82663
SARS-CoV2 nsp8	DDX10	Q13206
SARS-CoV2 nsp8	LARP7	Q4G0J3
SARS-CoV2 nsp8	MEPCE	Q7L2J0
SARS-CoV2 nsp8	NGDN	Q8NEJ9
SARS-CoV2 nsp8	EXOSC8	Q96B26
SARS-CoV2 nsp8	NARS2	Q96I59
SARS-CoV2 nsp8	NOL10	Q9BSC4
SARS-CoV2 nsp8	CCDC86	Q9H6F5
SARS-CoV2 nsp8	SEPSECS	Q9HD40
SARS-CoV2 nsp8	EXOSC5	Q9NQT4
SARS-CoV2 nsp8	EXOSC3	Q9NQT5
SARS-CoV2 nsp8	AATF	Q9NY61
SARS-CoV2 nsp8	HECTD1	Q9ULT8
SARS-CoV2 nsp8	MRPS2	Q9Y399
SARS-CoV2 nsp8	MRPS5	P82675
SARS-CoV2 nsp8	EXOSC2	Q13868
SARS-CoV2 nsp8	MRPS27	Q92552
SARS-CoV2 nsp9	GTF2F2	P13984
SARS-CoV2 nsp9	FBN1	P35555
SARS-CoV2 nsp9	FBN2	P35556
SARS-CoV2 nsp9	NUP214	P35658
SARS-CoV2 nsp9	NUP62	P37198
SARS-CoV2 nsp9	DCAF7	P61962
SARS-CoV2 nsp9	EIF4H	Q15056
SARS-CoV2 nsp9	NUP54	Q7Z3B4
SARS-CoV2 nsp9	MIB1	Q86YT6
SARS-CoV2 nsp9	SPART	Q8N0X7
SARS-CoV2 nsp9	NEK9	Q8TD19
SARS-CoV2 nsp9	ZNF503	Q96F45
SARS-CoV2 nsp9	NUP88	Q99567
SARS-CoV2 nsp9	NUP58	Q9BVL2
SARS-CoV2 nsp9	MAT2B	Q9NZL9
SARS-CoV2 nsp9	FBLN5	Q9UBX5
SARS-CoV2 orf10	PPT1	P50897
SARS-CoV2 orf10	CUL2	Q13617
SARS-CoV2 orf10	MAP7D1	Q3KQU3
SARS-CoV2 orf10	THTPA	Q9BU02
SARS-CoV2 orf10	ZYG11B	Q9C0D3
SARS-CoV2 orf10	TIMM8B	Q9Y5J9
SARS-CoV2 orf10	RBX1	P62877
SARS-CoV2 orf10	ELOC	Q15369
SARS-CoV2 orf10	ELOB	Q15370
SARS-CoV2 orf3a	HMOX1	P09601
SARS-CoV2 orf3a	TRIM59	Q8IWR1
SARS-CoV2 orf3a	ARL6IP6	Q8N6S5
SARS-CoV2 orf3a	VPS39	Q96JC1
SARS-CoV2 orf3a	CLCC1	Q96S66
SARS-CoV2 orf3a	VPS11	Q9H270
SARS-CoV2 orf3a	SUN2	Q9UH99
SARS-CoV2 orf3a	ALG5	Q9Y673
SARS-CoV2 orf3b	STOML2	Q9UJZ1
SARS-CoV2 orf6	NUP98	P52948
SARS-CoV2 orf6	RAE1	P78406
SARS-CoV2 orf6	MTCH1	Q9NZJ7
SARS-CoV2 orf7a	HEATR3	Q7Z4Q2
SARS-CoV2 orf7a	MDN1	Q9NU22
SARS-CoV2 orf8	PLOD2	O00469
SARS-CoV2 orf8	TOR1A	O14656
SARS-CoV2 orf8	STC2	O76061
SARS-CoV2 orf8	PLAT	P00750
SARS-CoV2 orf8	ITGB1	P05556
SARS-CoV2 orf8	CISD3	P0C7P0
SARS-CoV2 orf8	COL6A1	P12109
SARS-CoV2 orf8	PVR	P15151
SARS-CoV2 orf8	DNMT1	P26358
SARS-CoV2 orf8	LOX	P28300
SARS-CoV2 orf8	PCSK6	P29122
SARS-CoV2 orf8	INHBE	P58166
SARS-CoV2 orf8	NPC2	P61916
SARS-CoV2 orf8	MFGE8	Q08431
SARS-CoV2 orf8	OS9	Q13438
SARS-CoV2 orf8	NPTX1	Q15818
SARS-CoV2 orf8	POGLUT2	Q6UW63
SARS-CoV2 orf8	POGLUT3	Q7Z4H8
SARS-CoV2 orf8	ERO1B	Q86YB8
SARS-CoV2 orf8	PLD3	Q8IV08
SARS-CoV2 orf8	FOXRED2	Q8IWF2
SARS-CoV2 orf8	CHPF	Q8IZ52
SARS-CoV2 orf8	PUSL1	Q8N0Z8
SARS-CoV2 orf8	EMC1	Q8N766
SARS-CoV2 orf8	GGH	Q92820
SARS-CoV2 orf8	ERLEC1	Q96DZ1
SARS-CoV2 orf8	IL17RA	Q96F46
SARS-CoV2 orf8	NGLY1	Q96IV0
SARS-CoV2 orf8	HS6ST2	Q96MM7
SARS-CoV2 orf8	SDF2	Q99470
SARS-CoV2 orf8	NEU1	Q99519
SARS-CoV2 orf8	GDF15	Q99988
SARS-CoV2 orf8	TM2D3	Q9BRN9
SARS-CoV2 orf8	ERP44	Q9BS26
SARS-CoV2 orf8	EDEM3	Q9BZQ6
SARS-CoV2 orf8	SIL1	Q9H173
SARS-CoV2 orf8	POFUT1	Q9H488
SARS-CoV2 orf8	SMOC1	Q9H4F8
SARS-CoV2 orf8	PLEKHF2	Q9H8W4
SARS-CoV2 orf8	FBXL12	Q9NXK8
SARS-CoV2 orf8	UGGT2	Q9NYU1
SARS-CoV2 orf8	CHPF2	Q9P2E5
SARS-CoV2 orf8	ADAMTS1	Q9UHI8
SARS-CoV2 orf8	HYOU1	Q9Y4L1
SARS-CoV2 orf8	FKBP7	Q9Y680
SARS-CoV2 orf8	ADAM9	Q13443
SARS-CoV2 orf8	FKBP10	Q96AY3
SARS-CoV2 orf9b	SLC9A3R1	O14745
SARS-CoV2 orf9b	CHMP2A	O43633
SARS-CoV2 orf9b	CSDE1	O75534
SARS-CoV2 orf9b	TOMM70	O94826
SARS-CoV2 orf9b	MARK3	P27448
SARS-CoV2 orf9b	MARK2	Q7KZI7
SARS-CoV2 orf9b	DPH5	Q9H2P9
SARS-CoV2 orf9b	DCTPP1	Q9H773
SARS-CoV2 orf9b	MARK1	Q9P0L2
SARS-CoV2 orf9b	PTBP2	Q9UKA9
SARS-CoV2 orf9b	BAG5	Q9UL15
SARS-CoV2 orf9c	UBXN8	O00124
SARS-CoV2 orf9c	GPAA1	O43292
SARS-CoV2 orf9c	WFS1	O76024
SARS-CoV2 orf9c	ABCC1	P33527
SARS-CoV2 orf9c	F2RL1	P55085
SARS-CoV2 orf9c	SCAP	Q12770
SARS-CoV2 orf9c	DPY19L1	Q2PZI1
SARS-CoV2 orf9c	TMEM97	Q5BJF2
SARS-CoV2 orf9c	SLC30A6	Q6NXT4
SARS-CoV2 orf9c	TAPT1	Q6NXT6
SARS-CoV2 orf9c	ERMP1	Q7Z2K6
SARS-CoV2 orf9c	NLRX1	Q86UT6
SARS-CoV2 orf9c	RETREG3	Q86VR2
SARS-CoV2 orf9c	PIGO	Q8TEQ8
SARS-CoV2 orf9c	FAR2	Q96K12
SARS-CoV2 orf9c	ECSIT	Q9BQ95
SARS-CoV2 orf9c	ALG8	Q9BVK2
SARS-CoV2 orf9c	TMEM39B	Q9GZU3
SARS-CoV2 orf9c	GHITM	Q9H3K2
SARS-CoV2 orf9c	ACAD9	Q9H845
SARS-CoV2 orf9c	NDFIP2	Q9NV92
SARS-CoV2 orf9c	BCS1L	Q9Y276
SARS-CoV2 orf9c	NDUFAF1	Q9Y375
SARS-CoV2 orf9c	TMED5	Q9Y3A6
SARS-CoV2 orf9c	NDUFB9	Q9Y6M9
SARS-CoV2 orf9c	PIGS	Q96S52

## Sheet: COVID_CT_drug_list_Jan2021
drug_name	study_count	phases	drugbank_id
Hydroxychloroquine	138	1|2|3|4	DB01611
Azithromycin	53	1|2|3|4	DB00207
Ivermectin	41	1|2|3|4	DB00602
Oxygen	40	1|2|3|4	DB09140
Lopinavir	40	1|2|3|4	DB01601
Ritonavir	40	1|2|3|4	DB00503
Tocilizumab	40	1|2|3|4	DB06273
Favipiravir	34	1|2|3|4	DB12466
Vitamin D	34	1|2|3|4	DB11094
Heparin	33	1|2|3|4	DB01109
Remdesivir	28	1|2|3	DB14761
Enoxaparin	26	1|2|3|4	DB01225
Colchicine	23	1|2|3	DB01394
Nitazoxanide	23	2|3|4	DB00507
Vitamin C	22	1|2|3|4	DB14482
Chloroquine	21	1|2|3|4	DB00608
Prednisolone	19	2|3|4	DB00860
Methylprednisolone	19	2|3|4	DB00959
BCG	19	2|3|4	DB12768
Zinc	19	1|2|3|4	DB01593
Dexamethasone	19	1|2|3|4	DB01234
Camostat	17	1|2|3	DB13729
beta_interferon	15	2|3|4	DB14999
Losartan	14	1|2|3|4	DB00678
Ruxolitinib	14	1|2|3	DB08877
Iodine	14	1|2|3|4	DB05382
Nitric Oxide	13	1|2|3	DB00435
Mesenchymal Stromal Cells	13	1|2|3	DB15726
Baricitinib	12	2|3|4	DB11817
Anakinra	11	2|3	DB00026
Tinzaparin	10	2|3|4	DB06822
Doxycycline	10	2|3|4	DB00254
Aspirin	9	2|3	DB00945
Rivaroxaban	9	2|3|4	DB06228
Arbidol	8	1|4	DB13609
Oseltamivir	8	1|2|3|4	DB00198
Sarilumab	8	1|2|3	DB11767
Isotretinoin	8	1|2|3|4	DB00982
Sofosbuvir	8	2|3|4	DB08934
Ribavirin	7	1|2|3	DB00811
Clazakizumab	7	2|3	DB12849
Melatonin	7	2|3	DB01065
Telmisartan	7	2|3|4	DB00966
Niclosamide	7	1|2|3	DB06803
LY3819253	7	1|2|3|4	DB15718
Daclatasvir	7	2|3	DB09102
Acetaminophen	6	1|2|3	DB00316
Budesonide	6	2|3|4	DB01222
Nafamostat	6	2|3	DB12598
Dornase Alfa	6	2|3	DB00003
Acetylcysteine	6	1|2|3|4	DB06151
Bromhexine	5	1|3|4	DB09019
Sargramostim	5	2|3|4	DB00020
Atorvastatin	5	1|2|3	DB01076
Emtricitabine	5	2|3	DB00879
Tenofovir	5	2|3	DB14126
Prednisone	5	2|3|4	DB00635
Famotidine	5	1|2|3|4	DB00927
Methylene Blue	5	1|2	DB09241
Quercetin	5	2|4	DB04216
Cyclosporine	5	1|2|4	DB00091
Mavrilimumab	5	2|3	DB12534
REGN10933	5	1|2|3	DB15941
REGN10987	5	1|2|3	DB15940
mRNA-1273	4	1|2|3	DB15654
Ciclesonide	4	2|3	DB01410
Tofacitinib	4	2	DB08895
Eicosapentaenoic Acid	4	2|3|4	DB00159
Defibrotide	4	1|2	DB04932
Tranexamic Acid	4	2|3	DB00302
Sirolimus	4	1|2	DB00877
Zinc gluconate	4	3	DB11248
Acalabrutinib	4	1|2|3	DB11703
Hydrocortisone	4	1|2|3	DB00741
Ozone	4	2|3	DB12510
Artesunate	4	2	DB09274
Interleukin-7	4	2	DB11997
Metformin	4	2|3	DB00331
Thalidomide	3	2|3	DB01041
Bevacizumab	3	2	DB00112
Aviptadil	3	1|2|3	DB06260
Thymalfasin	3	2|3	DB04900
Levamisole	3	2|3	DB00848
Angiotensin 1-7	3	2|3	DB11720
Clopidogrel	3	2|4	DB00758
Deferoxamine	3	1|2|3|4	DB00746
Nintedanib	3	2|3|4	DB09079
Linagliptin	3	3|4	DB08882
Nivolumab	3	2	DB09035
Leronlimab	3	2	DB05941
Spironolactone	3	2|3|4	DB00421
Imatinib	3	2|3	DB00619
Lenzilumab	3	2|3	DB15148
Sevoflurane	3	3|4	DB01236
Canakinumab	3	2|3	DB06168
Naltrexone	3	2	DB00704
Calcifediol	3	2|3	DB00146
Ravulizumab	3	3|4	DB11580
Ampion	3	1	DB14940
Bicalutamide	3	1|2|3	DB01128
Sodium Bicarbonate	3	3|4	DB01390
Ibrutinib	3	2	DB09053
Alpha 1-Antitrypsin	3	1|2	DB00058
VPM1002	3	3	DB15801
Dipyridamole	3	2|3	DB00975
EIDD-2801	3	1|2	DB15661
Cetylpyridinium	3	2	DB11073
Maraviroc	3	1|2	DB04835
Atazanavir	3	2|3	DB01072
Cannabidiol	3	2|3	DB09061
Pioglitazone	3	4	DB01132
Cenicriviroc	3	2|3	DB11758
Apixaban	3	3|4	DB06605
Allocetra	3	1|2	DB16424
Fostamatinib	3	1|2|3	DB12010
Darunavir	2	3|4	DB01264
Danoprevir	2	4	DB11779
DAS181	2	2	DB15313
Sildenafil	2	1|2|3	DB00203
Honey	2	3	DB14242
Siltuximab	2	2|3	DB09036
Formoterol	2	2|3	DB00983
Avdoralimab	2	2	DB16392
Ibuprofen	2	4	DB01050
Valsartan	2	4	DB00177
Atovaquone	2	2	DB01117
Fluvoxamine	2	2|3	DB00176
Selinexor	2	2|3	DB11942
Dapagliflozin	2	2|3	DB06292
Methotrexate	2	1|2	DB00563
Chlorpromazine	2	2|3	DB00477
Alteplase	2	2|3	DB00009
Estrogen	2	2	DB00783
Inosine pranobex	2	3	DB13156
Isoprinosine	2	3	DB13156
Leflunomide	2	1|2	DB01097
Duvelisib	2	2	DB11952
IMU-838	2	2|3	DB15446
Olokizumab	2	2|3	DB13127
Zilucoplan	2	2|3	DB15636
Curosurf	2	2	DB09113
PLX-PAD	2	2	DB15730
Tamoxifen	2	2	DB00675
Clarithromycin	2	2	DB01211
Molgramostim	2	2	DB12525
Citrulline	2	2	DB00155
Chlorine dioxide	2	2	DB12453
Opaganib	2	2|3	DB12764
Conestat alfa	2	2	DB09228
Bemiparin	2	2|3	DB09258
Iloprost	2	2	DB01088
Lanadelumab	2	1|2|3	DB14597
Brequinar	2	1|2	DB03523
Infliximab	2	2|3	DB00065
Azvudine	2	3	DB16407
Pentoxifylline	2	1|2	DB00806
Enzalutamide	2	2	DB08899
Abatacept	2	2|3	DB01281
Pyronaridine	2	2	DB12975
Itolizumab	2	2|3	DB16207
Fisetin	2	2	DB07795
Ebselen	2	2	DB12610
Disulfiram	2	2	DB00822
Razuprotafib	2	2	DB16353
Ledipasvir	2	3|4	DB09027
EC-18	2	2	DB12592
Tenecteplase	2	2|4	DB00031
Edoxaban	2	3	DB09075
Fenofibrate	2	2|3	DB01039
Carrageenan	2	4	DB15304
Isoquercetin	2	2	DB12665
Palmidrol	2	2|4	DB14043
Pirfenidone	2	2	DB04951
Acebilustat	2	2	DB15385
Silmitasertib	2	2	DB15408
Cobicistat	1	3	DB09065
Tetrandrine	1	4	DB14066
Escin	1	2|3	DB15907
Naproxen	1	3	DB00788
Tradipitant	1	3	DB12580
Omeprazole	1		DB00338
Piclidenoson	1	2	DB05511
Monalizumab	1	2	DB12824
Procalcitonin	1		DB14812
Pembrolizumab	1	2	DB09037
Tacrolimus	1	3	DB00864
Pyridostigmine	1	2|3	DB00545
Indometacin	1	1|2	DB00328
Indomethacin	1	1|2	DB00328
Peginterferon lambda alfa-1a	1	2	DB14767
Vazegepant	1	2|3	DB15688
Eculizumab	1	2	DB01257
Mefloquin	1	2|3	DB00358
Clevudine	1	2	DB06683
Simvastatin	1	2	DB00641
Clindamycin	1	2|3	DB01190
Primaquine	1	2|3	DB01087
Gimsilumab	1	2	DB15280
Amiodarone	1	2|3	DB01118
Verapamil	1	2|3	DB00661
Etoposide	1	2	DB00773
Almitrine	1	3	DB01430
Rhu-pGSN	1	2	DB15746
Propofol	1	4	DB00818
Lenalidomide	1	4	DB00480
Clavulanic acid	1	3	DB00766
Amoxicillin	1	3	DB01060
FT516	1	1	DB15732
MRx-4DP0004	1	2	DB15751
Progesterone	1	1	DB00396
Prazosin	1	2	DB00457
Sitagliptin	1	3	DB01261
AT-001	1	2	DB15121
Ketamine	1	2	DB01221
Ramipril	1	2	DB00178
AVM0703	1	1|2	DB01234
Fondaparinux	1	2	DB00569
Remestemcel-l	1	3	DB13973
Porphyrin	1	1	DB02285
Diltiazem	1	3	DB00343
Metenkefalin	1	2|3	DB12668
Tridecactide	1	2|3	DB15687
Otilimab	1	2	DB06303
Fluoxetine	1	4	DB00472
Melphalan	1	2	DB01042
Sirukumab	1	2	DB11803
Polyoxidonium	1	2|3	DB15689
Acacia gum	1	2|3	DB10451
Plitidepsin	1	1	DB04977
Zanubrutinib	1	2	DB15035
Ifenprodil	1	2|3	DB08954
Mannitol	1	2|3	DB00742
Astegolimab	1	2	DB16386
Montelukast	1	3	DB00471
Lucinactant	1	1|2	DB04897
ABX464	1	2|3	DB14828
Ambrisentan	1	2|3	DB06403
Ulinastatin	1	1|2	DB12038
Piperacillin	1		DB00319
Tazobactam	1		DB01606
Silymarin	1	3	DB09298
AMY-101	1	2	DB14803
Vitamin B1	1	2	DB00152
Vitamin B12	1	2	DB00115
Levilimab	1	3	DB16387
Degarelix	1	2	DB06699
ACT-20	1	1|2	DB15726
Secukinumab	1	2	DB09029
Pacritinib	1	3	DB11697
Ozanimod	1	2	DB12612
Argatroban	1	4	DB00278
Nicotinamide	1	2	DB02701
Nicotinamide riboside	1	2	DB14933
Garadacimab	1	2	DB15629
Dexmedetomidine	1		DB00633
Isoflurane	1	3	DB00753
LAU-7b	1	2	DB05076
Nangibotide	1	2	DB16247
Ibudilast	1	2	DB05266
Pamrevlumab	1	2	DB14952
Crizanlizumab	1	2	DB15271
PTC299	1	2|3	DB05173
Abivertinib	1	2	DB15327
NasoVAX	1	2	DB15859
Glycine	1		DB00145
Prasugrel	1	3	DB06209
Bivalirudin	1	4	DB00006
Apilimod	1	2	DB05611
Tezosentan	1	2	DB06558
Epoprostenol	1	2	DB01240
Hesperidin	1	1	DB04703
Diosmin	1	1	DB08995
Tramadol	1	1|2	DB00193
Ceftriaxone	1	1|2	DB01212
Desidustat	1	2	DB16135
Ramelteon	1	2	DB00980
Aprepitant	1	2	DB00673
Vadadustat	1	2	DB12255
Berberine	1	4	DB04115
Decitabine	1	2	DB01262
Sulodexide	1	2|3	DB06271
Icatibant	1	2	DB06196
Bardoxolone methyl	1	2|3	DB05983
Bardoxolone	1	2|3	DB12651
Prolastin	1	2	DB00058
Bucillamine	1	3	DB12160
Losmapimod	1	3	DB12270
Valproic	1	4	DB00313
Eltrombopag	1	2	DB06210
Iota-Carrageenan	1	4	DB15304
Antroquinonol	1	2	DB12326
Aprotinin	1		DB06692
Treamid	1	2	DB16365
Ensifentrine	1	2	DB16157
Toremifene	1	2	DB00539
Amodiaquine	1	2	DB00613
Tafenoquine	1	2	DB06608
Asunercept	1	2	DB15160
Alprostadil	1	2	DB00770
Brexanolone	1	3	DB11859
Alvelestat	1	1|2	DB11863
Dapansutrile	1	2	DB16130
Resveratrol	1	2	DB02709
peginterferon beta-1a	1	3	DB09122
Trans sodium crocetinate	1	1|2	DB05974
PF-06650833	1	2	DB15143
Triazavirin	1	2|3	DB15622
Risankizumab	1	2	DB14762
Povidone-iodide	1	2	DB11061
Adenosine	1	2	DB00640
Furosemide	1	2|3	DB00695
Coconut oil	1	2	DB14322
Senicapoc	1	2	DB06280
Regadenoson	1	1|2	DB06213
Alisporivir	1	2	DB12139
Lidocaine	1	3	DB00281
Remimazolam	1	2	DB12404
Semaglutide	1	2	DB13928
FX06	1	2	DB05685
Masitinib	1	2	DB11526
Acetylcarnitine	1		DB08842
CAP-1002	1	2	DB15744
Zotatifin	1	1	DB16408
Bempegaldesleukin	1	1	DB15140
rNAPc2	1	2|3	DB06552
Bamlanivimab	1	4	DB15718
Glenzocimab	1	2	DB16175
Dalcetrapib	1	2	DB12181
Nitroglycerin	1		DB00727
